# Supplementary material for: Okadaic Acid Is at Least as Toxic as Dinophysistoxin-1 after Repeated Administration to Mice by Gavage
Source: Toxins (Basel). 2023 Sep 23;15(10):587. doi: 10.3390/toxins15100587 (PMC10611360; doi:10.3390/toxins15100587)
Supplement: Supplementary file 1 [file toxins-15-00587-s001.zip]

Archive with 1 entries (1 files):
- toxins-2583811-supplementary.pdf
